# Supplementary material for: Integrated miRNA–mRNA Profiling of C2C12 Myoblasts Indicates Regulatory Interactions Involved in Proliferation and Differentiation
Source: Biology (Basel). 2025 May 20;14(5):574. doi: 10.3390/biology14050574 (PMC12108691; doi:10.3390/biology14050574)
Supplement: Supplementary file 1 [file biology-14-00574-s001.zip]

Archive with 1 entries (1 files):
- biology-3631768-supplementary.pdf
